# Supplementary material for: Nanotechnologies in Obstetrics and Cancer during Pregnancy: A Narrative Review
Source: J Pers Med. 2022 Aug 17;12(8):1324. doi: 10.3390/jpm12081324 (PMC9410527; doi:10.3390/jpm12081324)
Supplement: Supplementary file 1 [file jpm-12-01324-s001.zip]

Archive with 1 entries (1 files):
- jpm-1782372-supplementary.pdf
